# Supplementary material for: Effect of a Health Education Intervention to Reduce Fear of Falling and Falls in Older People: A Cluster Randomized Clinical Trial Protocol
Source: Healthcare (Basel). 2024 Dec 11;12(24):2510. doi: 10.3390/healthcare12242510 (PMC11728216; doi:10.3390/healthcare12242510)
Supplement: Supplementary file 1 [file healthcare-12-02510-s001.zip]

Archive with 1 entries (1 files):
- healthcare-3311150-supplementary.pdf
